# Supplementary material for: Competencies of lower-level community health centre leaders in annual health work planning and their influence on district performance in Busoga sub-region: A retrospective study
Source: PLoS One. 2025 Jul 30;20(7):e0316055. doi: 10.1371/journal.pone.0316055 (PMC12310004; doi:10.1371/journal.pone.0316055)
Supplement: S1 Data — This dataset contains cleaned and adjusted responses from the competency assessment of lower-level community health centre leaders, along with corresponding district-level performance indicators. Variables include leadership competencies, health service delivery outcomes, supervision frequency, and resource utilization metrics. (XLSX) [file pone.0316055.s002.xlsx]

## Sheet: Controls
Districts (Iganga, Jinja, Kaliro & Kamuli)	Priority areas			MCH activities (any 5)				Health promotion, disease prevention, sanitation and hygiene activities (any 5)				Administration				Infrastructure				Resource Mobilisation				Proof of routine performance and consequent improvement.				Objective 2	Comptences
	Performances			Planned by facitity	Adoption in final AWP	Budget estimate	Level of funding	Planned by facitity	Adoption in final AWP	Budget estimate	Level of funding	Planned by facitity	Adoption in final AWP	Budget estimate	Level of funding	Planned by facitity	Adoption in final AWP	Budget estimate	Level of funding	Planned by facitity	Adoption in final AWP	Budget estimate	Level of funding	Quarterly performance reviews	Implementation reports				Is there a HUMC?	Is the HUMC fully constituted?	Academic credentials of HUMC members	Staffing level	Is Incharge involved in planning?	Are HODs involved?	Are HUMCs involved?	Are local leaders involved?	Are Ips / CSOs involved?	Don't know	Have you ever attended planning cycle meetings organized by the district health department?	I have attended once	2 - 3 times	4 - 5 times	Do you organize annual planning meetings at the facility?	Is Incharge participating in annual planning meeting?	Are HODs involved?	Are HUMCs involved?	Are local leaders involved?	Are Ips / CSOs involved?	Don't know
	Bugono HCIV	2017/18	HCIV	1	1	1	0	1	0	1	0	1	1	1	1	1	1	1	1	0	0	0	0	0	0	4			1	0	0	0	1	1	1	0	0	0	0	0	0	0	0	0	0	0	0	0	0
		2018/19	HCIV	1	0	1	0	1	0	1	0	1	1	1	0	0	0	0	0	0	0	0	0	0	0	3			1	0	0	0	1	1	1	0	0	0	0	0	0	0	0	0	0	0	0	0	0
		2019/2020	HCIV	1	1	1	0	1	0	1	0	1	1	1	0	1	1	1	0	0	0	0	0	0	0	4			1	1	0	0	1	1	1	0	0	0	0	0	0	0	0	0	0	0	0	0	0
		2020/21	HCIV	1	0	1	0	1	0	1	0	1	1	1	1	0	0	0	0	1	1	1	1	1	0	5			1	1	0	0	1	1	1	0	0	0	0	0	0	0	0	0	0	0	0	0	0
		2021/22	HCIV	1	0	1	0	1	0	1	0	1	1	1	1	1	1	1	0	1	1	1	1	1	0	6			1	1	1	0	1	1	1	0	0	0	0	0	0	0	0	0	0	0	0	0	0
	Namwiwa HCIII	2017/18	HCIII	0	0	0	0	0	0	0	0	0	0	0	0	0	0	0	0	0	0		0	0	0	0			1	1	1	0	1	1	0	0	0	0	0	0	0	0	0	0	0	0	0	0	0
		2018/19	HCIII	0	0	0	0	0	0	0	0	0	0	0	0	0	0	0	0	0	0	0	0	0	0	0			1	1	1	0	1	1	0	0	0	0	0	0	0	0	0	0	0	0	0	0	0
		2019/2020	HCIII	1	0	1	0	1	0	1	1	1	1	1	1	1	1	1	1	0	0	0	0	0	0	4			1	1	1	1	1	1	0	0	0	0	0	0	0	0	0	0	0	0	0	0	0
		2020/21	HCIII	1	0	1	0	1	0	1	1	1	1	1	1	1	1	1	1	0	0	0	0	0	0	4			1	1	1	0	1	1	0	0	0	0	1	1	0	0	1	1	1	1	0	0	0
		2021/22	HCIII	1	1	1	0	1	0	1	0	1	1	1	1	1	1	1	1	1	1	1	1	0	0	5			1	1	1	1	1	1	0	0	0	0	1	1	0	0	1	1	1	1	0	0	0
	Buyengo HCIII	2017/18	HCIII	1	0	1	0	1	0	1	0	1	1	1	0	1	1	1	0	1	0	1	0	0	0	5			1	1	1	0	1	1	1	0	0	0	0	0	0	0	0	0	0	0	0	0	0
		2018/19	HCIII	0	0	0	0	0	0	0	0	0	0	0	0	0	0	0	0	0	0	0	0	0	0	0			1	1	1	1	1	1	1	0	0	0	0	0	0	0	0	0	0	0	0	0	0
		2019/2020	HCIII	0	0	0	0	0	0	0	0	0	0	0	0	0	0	0	0	0	0	0	0	1	0	1			1	1	1	1	1	1	1	0	0	0	1	1	0	0	1	1	1	1	0	0	0
		2020/21	HCIII	1	1	0	0	1	1	1	0	1	1	1	0	1	0	1	0	1	1	1	0	1	0	6			1	1	1	1	1	1	1	0	0	0	1	1	0	0	1	1	1	1	0	0	0
		2021/22	HCIII	1	1	1	1	1	1	1	0	1	0	1	0	0	0	0	0	1	0	1	0	1	1	6			1	1	1	0	1	1	1	0	0	0	1	1	0	0	1	1	1	1	0	0	0
	Namasagali HCIII	2017/18	HCIII	1	0	1	0	1	0	1	0	1	1	1	1	0	0	0	0	0	0	0	0	0	0	3			1	1	0	0	1	0	1	0	0	0	0	0	0	0	0	0	0	0	0	0	0
		2018/19	HCIII	1	0	1	0	1	0	1	0	1	1	1	0	0	0	0	0	0	0	0	0	0	0	3			1	1	0	1	1	0	1	0	0	0	1	1	0	0	1	1	1	1	0	0	0
		2019/2020	HCIII	1	1	1	0	1	0	1	0	1	1	1	1	1	1	1	1	0	0	0	0	0	1	5			1	1	1	1	1	0	1	0	0	0	1	1	0	0	1	1	1	1	0	0	0
		2020/21	HCIII	1	1	1	1	1	0	1	0	1	1	1	1	1	1	1	1	0	0	0	0	0	1	5			1	1	1	1	1	0	1	0	0	0	1	1	0	0	1	1	1	1	0	0	0
		2021/22	HCIII	1	1	1	1	1	0	1	0	1	1	1	1	1	1	1	1	0	0	0	0	0	1	5			1	1	1	0	1	0	1	0	0	0	1	1	0	0	1	1	1	1	0	0	0
	Kitanaba HCII	2017/18	HCII	1	0	1	0	1	0	1	0	1	1	1	1	0	0	0	0	0	0	0	0	0	0	3			1	0	0	0	1	1	0	0	0	0	0	0	0	0	0	0	0	0	0	0	0
		2018/19	HCII	1	0	1	1	1	1	1	0	1	1	1	1	0	0	0	0	0	0	0	0	1	0	4			1	0	0	0	1	1	0	0	0	0	0	0	0	0	0	0	0	0	0	0	0
		2019/2020	HCII	1	1	1	1	1	1	1	0	1	1	1	0	0	0	0	0	0	0	0	0	1	0	4			1	1	1	0	1	1	0	0	0	0	0	0	0	0	0	0	0	0	0	0	0
		2020/21	HCII	1	1	1	0	1	1	1	0	1	1	1	0	0	0	0	0	0	0	0	0	1	0	4			1	1	1	0	1	1	0	0	0	0	0	0	0	0	0	0	0	0	0	0	0
		2021/22	HCII	1	1	1	1	1	1	1	0	1	1	1	1	0	0	0	0	0	0	0	0	1	0	4			1	1	1	0	1	1	0	0	0	0	1	1	0	0	1	1	1	1	0	0	0
	Nawangoma HCII	2017/18	HCII	1	1	1	1	1	1	1	1	1	1	1	1	1	1	1	0	0	0	0	0	0	0	4			1	1	0	0	1	0	0	0	0	0	0	0	0	0	0	0	0	0	0	0	0
		2018/19	HCII	1	0	1	0	1	0	1	0	1	1	1	1	1	1	1	0	0	0	0	0	0	0	4			1	1	0	0	1	0	0	0	0	0	0	0	0	0	0	0	0	0	0	0	0
		2019/2020	HCII	1	0	1	0	1	0	1	0	1	1	1	0	1	1	1	1	0	0	0	0	1	0	5			1	1	1	0	1	0	0	0	0	0	0	0	0	0	0	0	0	0	0	0	0
		2020/21	HCII	1	1	1	1	1	1	1	1	1	1	1	0	1	1	1	1	0	0	0	0	1	0	5			1	1	1	0	1	0	0	0	0	0	0	0	0	0	1	1	1	1	0	0	0
		2021/22	HCII	1	1	1	1	1	1	1	1	1	1	1	1	1	1	1	0	0	0	0	0	1	0	5			1	1	1	0	1	0	0	0	0	0	0	0	0	0	1	1	1	1	0	0	0
	Bukwaya HCII	2017/18	HCII	0	0	0	0	0	0	0	0	0	0	0	0	0	0	0	0	0	0	0	0	0	0	0			1	1	1	0	1	0	1	0	0	0	0	0	0	0	1	1	1	1	0	0	0
		2018/19	HCII	1	0	1	0	1	0	1	0	1	1	1	1	0	0	0	0	0	0	0	0	0	0	3			1	1	1	0	1	0	1	0	0	0	0	0	0	0	1	1	1	1	0	0	0
		2019/2020	HCII	1	0	1	0	1	0	1	0	1	1	1	1	1	1	1	1	0	0	0	0	0	0	4			1	1	1	0	1	0	1	0	0	0	0	0	0	0	1	1	1	1	0	0	0
		2020/21	HCII	1	1	1	1	1	1	1	1	1	1	1	1	0	0	0	0	0	0	0	0	0	0	3			1	1	1	0	1	0	1	0	0	0	0	0	0	0	1	1	1	1	0	0	0
		2021/22	HCII	1	1	1	1	1	1	1	1	1	1	1	1	1	1	1	1	0	0	0	0	0	0	4			1	1	0	0	1	0	1	0	0	0	0	0	0	0	1	1	1	1	0	0	0
	Itanda HCII	2017/18	HCII	1	1	1	1	1	1	1	1	1	1	1	1	0	0	0	0	0	0	0	0	0	0	3			1	1	1	0	1	1	0	0	0	0	0	0	0	0	1	1	1	1	0	0	0
		2018/19	HCII	1	0	1	0	1	1	1	1	1	1	1	1	0	0	0	0	0	0	0	0	0	0	3			1	1	1	0	1	1	0	0	0	0	0	0	0	0	1	1	1	1	0	0	0
		2019/2020	HCII	1	1	1	1	1	1	1	1	1	1	1	1	0	0	0	0	0	0	0	0	0	0	3			1	1	1	0	1	1	0	0	0	0	0	0	0	0	1	1	1	1	0	0	0
		2020/21	HCII	1	1	1	1	1	1	1	1	1	1	1	1	1	1	1	1	0	0	0	0	0	0	4			1	1	1	0	1	1	0	0	0	0	0	0	0	0	1	1	1	1	0	0	0
		2021/22	HCII	1	1	1	1	1	1	1	1	1	1	1	1	0	0	0	0	0	0	0	0	0	0	3			1	1	1	0	1	1	0	0	0	0	0	0	0	0	1	1	1	1	0	0	0
	Buzaaya HCII	2017/18	HCII	1	0	1	0	1	1	0	0	1	1	1	0	0	0	0	0	0	0	0	0	0	0	3			1	1	1	0	1	0	0	0	0	0	0	0	0	0	1	1	1	1	0	0	0
		2018/19	HCII	1	0	1	0	1	0	0	0	1	1	1	0	0	0	0	0	0	0	0	0	0	0	3			1	1	1	0	1	0	0	0	0	0	0	0	0	0	1	1	1	1	0	0	0
		2019/2020	HCII	1	0	1	0	1	0	0	0	1	1	1	1	0	0	0	0	0	0	0	0	0	0	3			1	1	1	0	1	0	0	0	0	0	0	0	0	0	1	1	1	1	0	0	0
		2020/21	HCII	1	1	1	0	1	0	0	0	1	1	1	1	1	1	1	1	1	0	1	0	0	0	5			1	1	1	0	1	0	0	0	0	0	0	0	0	0	1	1	1	1	0	0	0
		2021/22	HCII	1	1	1	0	1	1	1	0	1	1	1	1	0	0	0	0	0	0	0	0	0	0	3			1	1	0	0	1	0	0	0	0	0	0	0	0	0	0	0	0	0	0	0	0
	Kasokwe HCII	2017/18	HCII	0	0	1	0	0	0	1	0	1	0	1	0	1	0	1	0	0	0	0	0	0	0	2			1	1	0	0	1	1	1	0	0	0	0	0	0	0	0	0	0	0	0	0	0
		2018/19	HCII	1	0	1	0	0	0	1	0	1	1	1	0	1	1	1	0	0	0	0	0	0	0	3			1	0	0	0	1	1	1	0	0	0	0	0	0	0	0	0	0	0	0	0	0
		2019/2020	HCII	1	0	1	0	0	0	1	0	1	1	1	1	1	1	1	0	0	0	0	0	1	0	4			1	0	0	0	1	1	1	0	0	0	0	0	0	0	0	0	0	0	0	0	0
		2020/21	HCII	1	0	1	0	1	0	1	0	1	0	1	1	1	1	1	0	0	0	0	0	1	0	5			1	1	1	0	1	1	1	0	0	0	0	0	0	0	0	0	0	0	0	0	0
		2021/22	HCII	1	0	1	0	1	1	1	0	1	1	1	0	1	1	1	0	0	0	0	0	1	0	5			1	1	1	0	1	1	1	0	0	0	0	0	0	0	1	1	1	1	0	0	0
	Nansololo HCII	2017/18	HCII	1	0	1	0	1	0	1	0	1	0	1	0	0	0		0	0	0	0	0	0	0	3			1	1	1	0	1	0	1	0	0	0	0	0	0	0	0	0	0	0	0	0	0
		2018/19	HCII	1	1	1	1	1	0	1	0	1	0	1	0	0	0	0	0	0	0	0	0	0	0	3			1	1	1	0	1	0	1	0	0	0	0	0	0	0	0	0	0	0	0	0	0
		2019/2020	HCII	1	1	1	1	1	0	1	0	1	1	1	1	1	1	1	0	0	0	0	0	1	0	5			1	1	1	0	1	0	1	0	0	0	0	0	0	0	1	1	1	1	0	0	0
		2020/21	HCII	1	1	1	1	1	0	1	0	1	1	1	1	1	1	1	0	0	0	0	0	1	0	5			1	1	1	0	1	0	1	0	0	0	0	0	0	0	1	1	1	1	0	0	0
		2021/22	HCII	1	1	1	1	1	0	1	0	1	1	1	1	0	0	0	0	0	0		0	1	0	4			1	1	1	0	1	0	1	0	0	0	0	0	0	0	1	1	1	1	0	0	0
	Wakitaka HCII	2017/18	HCII	1	1	1	1	1	0	1	0	1	1	1	1	0	0	0	0	0	0	0	0	0	0	3			1	1	1	0	1	1	0	0	0	0	0	0	0	0	1	1	1	1	0	0	0
		2018/19	HCII	1	1	1	1	1	0	1	0	1	1	1	1	0	0	0	0	0	0	0	0	1	0	4			1	1	1	0	1	1	0	0	0	0	0	0	0	0	1	1	1	1	0	0	0
		2019/2020	HCII	1	1	1	0	1	0	1	0	1	1	1	1	1	1	1	1	1	1	1	1	1	0	6			1	1	1	0	1	1	0	0	0	0	1	1	0	0	1	1	1	1	0	0	0
		2020/21	HCII	1	1	1	0	1	1	1	1	1	1	1	1	0	0	0	0	0	0	0	0	1	0	4			1	1	1	0	1	1	0	0	0	0	1	1	0	0	1	1	1	1	0	0	0
		2021/22	HCII	1	1	1	1	1	1	1	1	1	1	1	1	0	0	0	0	0	0	0	0	1	0	4			1	1	1	0	1	1	0	0	0	0	0	0	0	0	0	0	0	0	0	0	0
				54	31	54	22	52	21	51	14	55	50	55	38	28	26	28	14	8	5	8	4	22	4
[truncated: 9 more columns]

## Sheet: Cases
Distircts (Namutumba, Mayuge, Namayingo and Luuka)	Priority areas		MCH activities (any 5)				Health promotion, disease prevention, sanitation and hygiene activities (any 5)				Administration				Infrastructure				Resource Mobilisation				Proof of routine performance and consequent improvement.		Objective 2	Comptences
	Performances		Planned by facitity	Adoption in final AWP	Budget estimate	Level of funding	Planned by facitity	Adoption in final AWP	Budget estimate	Level of funding	Planned by facitity	Adoption in final AWP	Budget estimate	Level of funding	Planned by facitity	Adoption in final AWP	Budget estimate	Level of funding	Planned by facitity	Adoption in final AWP	Budget estimate	Level of funding	Quarterly performance reviews	Implementation reports		Is there a HUMC?	Is the HUMC fully constituted?	Academic credentials of HUMC members	Staffing level	Is Incharge involved in planning?	Are HODs involved?	Are HUMCs involved?	Are local leaders involved?	Are Ips / CSOs involved?	Don't know	Have you ever attended planning cycle meetings organized by the district health department?	Attended once	2 - 3 times	4 - 5 times	Do you organize annual planning meetings at the facility?	Is Incharge participating in annual planning meeting?	Are HODs involved?	Are HUMCs involved?	Are local leaders involved?	Are Ips / CSOs involved?	Don't know	Use of PPDA guidelines	LG Planning Guidelines for the Health Sector 2019	PHC guidelines
	Nsinze HCIV	2017/18	0	0	0	0	0	0	0	0	0	0	0	0	0	0	0	0	0	0	0	0	0	0		1	0	0	0	1	1	0	0	0	0	0	0	0	0	0	0	0	0	0	0	0	0	0	1
		2018/19	0	0	0	0	0	0	0	0	0	0	0	0	0	0	0	0	0	0	0	0	0	0		1	0	0	0	1	1	0	0	0	0	0	0	0	0	1	1	1	1	0	0	0	0	0	1
		2019/2020	1	0	1	1	1	0	1	1	1	1	1	1	1	0	1	0	0	0	0	0	0	0		1	1	1	0	1	1	0	0	0	0	0	0	0	0	1	1	1	1	0	0	0	0	0	1
		2020/21	1	0	1	0	1	0	1	0	1	1	1	1	1	0	1	1	0	0	0	0	0	0		1	1	1	0	1	1	0	0	0	0	0	0	0	0	0	0	0	0	0	0	0	0	0	1
		2021/22	0	0	0	0	0	0	0	0	0	0	0	0	0	0	0	0	0	0	0	0	0	0		1	1	1	0	1	1	0	0	0	0	0	0	0	0	1	1	1	1	0	0	0	0	0	1
	Ivukula HCIII	2017/18	1	0	1	0	1	0	1	0	1	0	1	0	1	0	1	0	1	0	1	0	0	0		1	1	1	0	1	0	0	0	0	0	0	0	0	0	0	0	0	0	0	0	0	0	0	1
		2018/19	0	0	0	0	0	0	0	0	0	0	0	0	0	0	0	0	0	0	0	0	0	0		1	0	0	0	1	0	0	0	0	0	0	0	0	0	0	0	0	0	0	0	0	0	0	1
		2019/2020	0	0	0	0	0	0	0	0	0	0	0	0	0	0	0	0	0	0	0	0	0	0		1	0	0	0	1	0	0	0	0	0	0	0	0	0	0	0	0	0	0	0	0	0	0	1
		2020/21	1	1	1	0	0	0	0	0	1	0	1	1	1	0	1	1	1	1	1	0	1	0		1	0	0	1	1	0	0	0	0	0	0	0	0	0	1	1	1	1	0	0	0	0	0	1
		2021/22	1	1	1	0	1	1	1	0	1	1	1	1	1	1	1	1	1	1	1	1	1	0		1	1	1	1	1	0	0	0	0	0	0	0	0	0	1	1	1	1	0	0	0	0	0	1
	Bulange HCIII	2017/18	1	0	1	0	1	0	1	0	1	1		0	0	0	0	0	0	0	0	0	0	0		1	1	0	0	1	0	1	0	0	0	0	0	0	0	0	0	0	0	0	0	0	0	0	1
		2018/19	1	0	1	1	1	0	1	0	1	1	1	0	0	0	0	0	0	0	0	0	0	0		1	1	0	0	1	0	1	0	0	0	0	0	0	0	0	0	0	0	0	0	0	0	0	1
		2019/2020	0	0	0	0	0	0	0	0	1	1	1	0	0	0	0	0	0	0	0	0	0	0		1	1	1	0	1	0	1	0	0	0	0	0	0	0	0	0	0	0	0	0	0	0	0	1
		2020/21	0	0	0	0	0	0	0	0	1	1	1	1	0	0	0	0	0	0	0	0	0	0		1	1	1	1	1	0	1	0	0	0	0	0	0	0	1	1	1	1	0	0	0	0	0	1
		2021/22	1	1	1	0	1	0	1	0	1	1	1	1	0	0	0	0	0	0	0	0	1	0		1	1	1	0	1	0	1	0	0	0	0	0	0	0	1	1	1	1	0	0	0	0	0	1
	Bukatube HCIII	2017/18	1	0	1	0	1	0	1	0	1	1	1	0	0	0	0	0	0	0	0	0	0	0		1	1	1	0	1	0	1	0	0	0	0	0	0	0	0	0	0	0	0	0	0	0	0	1
		2018/19	1	0	1	0	1	0	1	0	1	1	1	0	0	0	0	0	0	0	0	0	0	0		1	0	0	0	1	0	1	0	0	0	0	0	0	0	0	0	0	0	0	0	0	0	0	1
		2019/2020	1	1	1	0	1	1	1	0	1	1	1	1	1	1	1	1	1	1	1	1	0	0		1	0	0	1	1	0	1	0	0	0	1	1	0	0	1	1	1	1	0	0	0	0	0	1
		2020/21	1	1	1	1	1	1	1	0	1	1	1	1	0	0	0	0	0	0	0	0	0	0		1	0	0	1	1	0	1	0	0	0	1	1	0	0	1	1	1	1	0	0	0	0	0	1
		2021/22	1	0	1	1	1	0	1	0	1	1	1	1	1	1	1	1	1	1	1	1	0	0		1	1	1	1	1	0	1	0	0	0	1	1	0	0	1	1	1	1	0	0	0	0	0	1
	Kyando HCII	2017/18	0	0	0	0	0	0	0	0	0	0	0	0	0	0	0	0	0	0	0	0	0	0		1	0	0	0	1	0	0	0	0	0	0	0	0	0	0	0	0	0	0	0	0	0	0	1
		2018/19	0	0	0	0	0	0	0	0	0	0	0	0	0	0	0	0	0	0	0	0	0	0		1	1	1	0	1	0	0	0	0	0	0	0	0	0	0	0	0	0	0	0	0	0	0	1
		2019/2020	1	0	1	1	1	1	1	0	1	1	1	1	0	0	0	0	0	0	0	0	0	0		1	1	1	0	1	0	0	0	0	0	1	1	0	0	1	1	1	1	0	0	0	0	0	1
		2020/21	1	1	1	1	1	0	1	0	1	1	1	1	1	1	1	1	1	1	1	1	0	0		1	1	1	0	1	0	0	0	0	0	1	1	0	0	1	1	1	1	0	0	0	0	0	1
		2021/22	1	1	1	1	1	0	1	1	1	1	1	1	0	0	0	0	0	0	0	0	0	0		1	0	0	0	1	0	0	0	0	0	1	1	0	0	1	1	1	1	0	0	0	0	0	1
	Bukendi HCII	2017/18	1	0	1	0	1	0	1	0	1	1	1	1	0	0	0	0	0	0	0	0	0	0		1	0	1	0	1	0	0	0	0	0	0	0	0	0	0	0	0	0	0	0	0	0	0	1
		2018/19	1	1	1	0	1	0	1	0	1	1	1	1	0	0	0	0	0	0	0	0	0	0		1	0	1	0	1	0	0	0	0	0	0	0	0	0	0	0	0	0	0	0	0	0	0	1
		2019/2020	0	0	0	0	0	0	0	0	0	0	0	0	0	0	0	0	0	0	0	0	0	0		1	1	1	0	1	0	0	0	0	0	0	0	0	0	0	0	0	0	0	0	0	0	0	1
		2020/21	0	0	0	0	0	0	0	0	0	0	0	0	0	0	0	0	0	0	0	0	1	0		1	1	1	0	1	0	0	0	0	0	0	0	0	0	0	0	0	0	0	0	0	0	0	1
		2021/22	1	1	1	0	1	0	1	0	1	1	1	0	0	0	0	0	0	0	0	0	1	0		1	1	1	0	1	0	0	0	0	0	0	0	0	0	0	0	0	0	0	0	0	0	0	1
	Kiwalazi HCII	2017/18	0	0	0	0	0	0	0	0	0	0	0	0	0	0	0	0	0	0	0	0	0	0		1	1	1	0	1	0	1	0	0	0	0	0	0	0	0	0	0	0	0	0	0	0	0	1
		2018/19	0	0	0	0	0	0	0	0	0	0	0	0	0	0	0	0	0	0	0	0	0	0		1	1	1	0	1	0	1	0	0	0	0	0	0	0	0	0	0	0	0	0	0	0	0	1
		2019/2020	1	1	1	0	1	0	1	0	1	1	1	1	0	0	0	0	0	0	0	0	0	0		1	0	1	0	1	0	1	0	0	0	0	0	0	0	1	1	1	1	0	0	0	0	0	1
		2020/21	1	1	1	1	1	0	1	0	1	1	1	1	0	0	0	0	0	0	0	0	1	0		1	0	1	0	1	0	1	0	0	0	0	0	0	0	1	1	1	1	0	0	0	0	0	1
		2021/22	1	1	1	1	1	0	1	0	1	0	1	0	0	0	0	0	0	0	0	0	1	0		1	0	1	0	1	0	1	0	0	0	0	0	0	0	0	0	0	0	0	0	0	0	0	1
	Lwangosha HCII	2017/18	1	0	1	1	1	0	1	0	1	0	1	0	0	0	0	0	0	0	0	0	0	0		1	0	1	0	1	1	0	0	0	0	0	0	0	0	0	0	0	0	0	0	0	0	0	1
		2018/19	1	0	1	1	1	0	1	0	1	1	1	1	0	0	0	0	0	0	0	0	0	0		1	1	1	0	1	1	0	0	0	0	0	0	0	0	0	0	0	0	0	0	0	0	0	1
		2019/2020	1	1	1	0	1	0	1	1	1	1	1	1	0	0	0	0	0	0	0	0	0	0		1	1	1	0	1	1	0	0	0	0	0	0	0	0	0	0	0	0	0	0	0	0	0	1
		2020/21	1	1	1	1	1	0	1	1	1	0	1	1	0	0	0	0	0	0	0	0	1	0		1	1	1	0	1	1	0	0	0	0	0	0	0	0	1	1	1	1	0	0	0	0	0	1
		2021/22	0	0	0	0	0	0	0	0	0	0	0	0	0	0	0	0	0	0	0	0	1	0		1	0	1	0	1	1	0	0	0	0	0	0	0	0	1	1	1	1	0	0	0	0	0	1
	Mutumba HCII	2017/18	0	0	0	0	0	0	0	0	0	0	0	0	0	0	0	0	0	0	0	0	0	0		1	0	1	0	1	0	0	0	0	0	0	0	0	0	0	0	0	0	0	0	0	0	0	1
		2018/19	0	0	0	0	0	0	0	0	0	0	0	0	0	0	0	0	0	0	0	0	0	0		1	0	1	0	1	0	0	0	0	0	0	0	0	0	0	0	0	0	0	0	0	0	0	1
		2019/2020	1	1	1	0	1	1	1	0	1	1	1	1	0	0	0	0	0	0	0	0	0	0		1	1	1	0	1	0	0	0	0	0	0	0	0	0	0	0	0	0	0	0	0	0	0	1
		2020/21	1	1	1	0	1	1	1	0	1	1	1	1	0	0	0	0	0	0	0	0	0	0		1	0	1	0	1	0	0	0	0	0	0	0	0	0	0	0	0	0	0	0	0	0	0	1
		2021/22	1	1	1	0	1	1	1	1	1	1	1	1	0	0	0	0	0	0	0	0	1	0		1	1	1	0	1	0	0	0	0	0	1	1	0	0	0	0	0	0	0	0	0	0	0	1
	Magada HCII	2017/18	1	1	1	0	1	1	1	0	1	1	1	1	0	0	0	0	0	0	0	0	0	0		1	1	1	0	1	0	1	0	0	0	0	0	0	0	0	0	0	0	0	0	0	0	0	1
		2018/19	1	1	1	0	1	0	1	0	1	1	1	1	0	0	0	0	0	0	0	0	0	0		1	0	1	0	1	0	1	0	0	0	0	0	0	0	0	0	0	0	0	0	0	0	0	1
		2019/2020	1	1	1	1	1	0	1	0	1	1	1	1	0	0	0	0	0	0	0	0	0	0		1	0	1	0	1	0	1	0	0	0	0	0	0	0	0	0	0	0	0	0	0	0	0	1
		2020/21	1	1	1	1	1	0	1	1	1	1	1	1	0	0	0	0	0	0	0	0	0	0		1	0	1	0	1	0	1	0	0	0	0	0	0	0	0	0	0	0	0	0	0	0	0	1
		2021/22	1	1	1	0	1	1	1	1	1	1	1	1	0	0	0	0	0	0	0	0	1	0		1	0	1	0	1	0	1	0	0	0	1	1	0	0	0	0	0	0	0	0	0	0	0	1
	Busanda HCII	2017/18	0	0	0	0	0	0	0	0	0	0	0	0	0	0	0	0	0	0	0	0	0	0		1	1	1	0	1	0	1	0	0	0	0	0	0	0	0	0	0	0	0	0	0	0	0	1
		2018/19	1	1	1	1	1	0	1	0	1	1	1	1	0	0	0	0	0	0	0	0	0	0		1	1	1	0	1	0	1	0	0	0	0	0	0	0	0	0	0	0	0	0	0	0	0	1
		2019/2020	1	1	1	0	1	0	1	0	1	1	1	1	0	0	0	0	0	0	0	0	0	0		1	0	1	0	1	0	1	0	0	0	0	0	0	0	0	0	0	0	0	0	0	0	0	1
		2020/21	0	0	0	0	0	0	0	0	0	0	0	0	0	0	0	0	0	0	0	0	0	0		1	0	1	0	1	0	1	0	0	0	0	0	0	0	0	0	0	0	0	0	0	0	0	1
		2021/22	1	1	1	1	1	1	1	1	1	1	1	1	0	0	0	0	0	0	0	0	1	0		1	1	1	0	1	0	1	0	0	0	1	1	0	0	0	0	0	0	0	0	0	0	0	1
	Buhemba HCII	2017/18	1	0	1	0	1	0	1	0	1	0	1	0	0	0	0	0	0	0	0	0	0	0		1	0	0	0	1	0	0	0	0	0	0	0	0	0	0	0	0	0	0	0	0	0	0	1
		2018/19	1	0	1	0	1	0	1	0	1	0	1	0	0	0	0	0	0	0	0	0	0	0		1	0	0	0	1	0	0	0	0	0	0	0	0	0	0	0	0	0	0	0	0	0	0	1
		2019/2020	1	0	1	0	1	0	1	0	1	0	1	1	0	0	0	0	0	0	0	0	0	0		1	0	1	0	1	0	0	0	0	0	0	0	0	0	0	0	0	0	0	0	0	0	0	1
		2020/21	1	0	1	0	1	0	1	0	1	0	1	1	0	0	0	0	0	0	0	0	0	0		1	1	1	0	1	0	0	0	0	0	0	0	0	0	0	0	0	0	0	0	0	0	0	1
		2021/22	1	0	1	0	1	0	1	0	1	0	1	1	1	1	1	1	0	0	0	0	1	0		1	0	1	0	1	0	0	0	0	0	1	1	0	0	1	1	1	1	0	0	0	0	0	1
[truncated: 6 more columns]
