# Supplementary material for: Competencies of lower-level community health centre leaders in annual health work planning and their influence on district performance in Busoga sub-region: A retrospective study
Source: PLoS One. 2025 Jul 30;20(7):e0316055. doi: 10.1371/journal.pone.0316055 (PMC12310004; doi:10.1371/journal.pone.0316055)
Supplement: S2 Data — This dataset includes adjusted quantitative data examining the relationship between the competencies of lower-level community health centre leaders and overall district health system performance. (XLSX) [file pone.0316055.s003.xlsx]

## Sheet: Cases
Distircts (Namutumba, Mayuge, Namayingo and Luuka)	Priority areas		MCH activities (any 5)	Health promotion, disease prevention, sanitation and hygiene activities (any 5)	Administration	Infrastructure	Resource Mobilisation	Proof of routine performance and consequent improvement.
	Performances		Planned by facitity	Planned by facitity	Planned by facitity	Planned by facitity	Planned by facitity	Quarterly performance reviews	Implementation reports	>4	>4	>3	When did you submit your facility plan to the district health department? Consider 31st March each year.	Overall	Percentage
	Nsinze HCIV	2017/18	0	0	0	0	0	0	0	0	0	0	0	0	0	0.181818	2
		2018/19	0	0	0	0	0	0	0	0	0	0	0	0	0		2
		2019/2020	1	1	1	1	0	0	0	0	0	0	0	4	0.363636		2
		2020/21	1	1	1	1	0	0	0	0	0	1	0	5	0.454545		2
		2021/22	0	0	0	0	0	0	0	0	0	1	0	1	0.0909091		2
	Ivukula HCIII	2017/18	1	1	1	1	1	0	0	0	0	0	0	5	0.454545	0.357576	2
		2018/19	0	0	0	0	0	0	0	0	0	0	0	0	0		2
		2019/2020	0	0	0	0	0	0	0	0	0	0	0	0	0		2
		2020/21	1	0	1	1	1	1	0	0	0	1	0	6	0.545455		2
		2021/22	1	1	1	1	1	1	0	0	0	1	1	8	0.727273		1
	Bulange HCIII	2017/18	1	1	1	0	0	0	0	0	0	0	0	3	0.272727		2
		2018/19	1	1	1	0	0	0	0	0	0	0	0	3	0.272727		2
		2019/2020	0	0	1	0	0	0	0	0	0	0	0	1	0.0909091		2
		2020/21	0	0	1	0	0	0	0	0	0	1	1	3	0.272727		2
		2021/22	1	1	1	0	0	1	0	0	0	1	1	6	0.545455		2
	Bukatube HCIII	2017/18	1	1	1	0	0	0	0	0	0	0	0	3	0.272727		2
		2018/19	1	1	1	0	0	0	0	0	0	0	0	3	0.272727		2
		2019/2020	1	1	1	1	1	0	0	0	0	0	1	6	0.545455		2
		2020/21	1	1	1	0	0	0	0	0	0	1	1	5	0.454545		2
		2021/22	1	1	1	1	1	0	0	0	0	1	1	7	0.636364		2
	Kyando HCII	2017/18	0	0	0	0	0	0	0	0	0	0	0	0	0	0.252273	2
		2018/19	0	0	0	0	0	0	0	0	0	0	0	0	0		2
		2019/2020	1	1	1	0	0	0	0	0	0	0	1	4	0.363636		2
		2020/21	1	1	1	1	1	0	0	0	0	0	1	6	0.545455		2
		2021/22	1	1	1	0	0	0	0	0	0	0	1	4	0.363636		2
	Bukendi HCII	2017/18	1	1	1	0	0	0	0	0	0	0	0	3	0.272727		2
		2018/19	1	1	1	0	0	0	0	0	0	0	0	3	0.272727		2
		2019/2020	0	0	0	0	0	0	0	0	0	0	0	0	0		2
		2020/21	0	0	0	0	0	1	0	0	0	0	0	1	0.0909091		2
		2021/22	1	1	1	0	0	1	0	0	0	0	0	4	0.363636		2
	Kiwalazi HCII	2017/18	0	0	0	0	0	0	0	0	0	0	0	0	0		2
		2018/19	0	0	0	0	0	0	0	0	0	0	0	0	0		2
		2019/2020	1	1	1	0	0	0	0	0	0	0	1	4	0.363636		2
		2020/21	1	1	1	0	0	1	0	0	0	0	1	5	0.454545		2
		2021/22	1	1	1	0	0	1	0	0	0	0	0	4	0.363636		2
	Lwangosha HCII	2017/18	1	1	1	0	0	0	0	0	0	0	0	3	0.272727		2
		2018/19	1	1	1	0	0	0	0	0	0	0	0	3	0.272727		2
		2019/2020	1	1	1	0	0	0	0	0	0	0	0	3	0.272727		2
		2020/21	1	1	1	0	0	1	0	0	0	0	1	5	0.454545		2
		2021/22	0	0	0	0	0	1	0	0	0	0	1	2	0.181818		2
	Mutumba HCII	2017/18	0	0	0	0	0	0	0	0	0	0	0	0	0		2
		2018/19	0	0	0	0	0	0	0	0	0	0	0	0	0		2
		2019/2020	1	1	1	0	0	0	0	0	0	0	0	3	0.272727		2
		2020/21	1	1	1	0	0	0	0	0	0	0	0	3	0.272727		2
		2021/22	1	1	1	0	0	1	0	0	0	0	1	5	0.454545		2
	Magada HCII	2017/18	1	1	1	0	0	0	0	0	0	0	0	3	0.272727		2
		2018/19	1	1	1	0	0	0	0	0	0	0	0	3	0.272727		2
		2019/2020	1	1	1	0	0	0	0	0	0	0	0	3	0.272727		2
		2020/21	1	1	1	0	0	0	0	0	0	0	0	3	0.272727		2
		2021/22	1	1	1	0	0	1	0	0	0	0	1	5	0.454545		2
	Busanda HCII	2017/18	0	0	0	0	0	0	0	0	0	0	0	0	0		2
		2018/19	1	1	1	0	0	0	0	0	0	0	0	3	0.272727		2
		2019/2020	1	1	1	0	0	0	0	0	0	0	0	3	0.272727		2
		2020/21	0	0	0	0	0	0	0	0	0	0	0	0	0		2
		2021/22	1	1	1	0	0	1	0	0	0	0	1	5	0.454545		2
	Buhemba HCII	2017/18	1	1	1	0	0	0	0	0	0	0	0	3	0.272727		2
		2018/19	1	1	1	0	0	0	0	0	0	0	0	3	0.272727		2
		2019/2020	1	1	1	0	0	0	0	0	0	0	0	3	0.272727		2
		2020/21	1	1	1	0	0	0	0	0	0	0	0	3	0.272727		2
		2021/22	1	1	1	1	0	1	0	0	0	0	1	6	0.545455		2

## Sheet: Controls
Districts (Iganga, Jinja, Kaliro & Kamuli)	Priority areas			MCH activities (any 5)	Health promotion, disease prevention, sanitation and hygiene activities (any 5)	Administration	Infrastructure	Resource Mobilisation	Proof of routine performance and consequent improvement.
	Performances			Planned by facitity	Planned by facitity	Planned by facitity	Planned by facitity	Planned by facitity	Quarterly performance reviews	Implementation reports	>4	>4	>3	When did you submit your facility plan to the district health department? Consider 31st March each year.	Overall	Percentage
	Bugono HCIV	2017/18	HCIV	1	1	1	1	0	0	0	0	0	0	0	4	0.363636	0.490909		2
		2018/19	HCIV	1	1	1	0	0	0	0	0	0	0	0	3	0.272727			2
		2019/2020	HCIV	1	1	1	1	0	0	0	1	0	0	0	5	0.454545			2
		2020/21	HCIV	1	1	1	0	1	1	0	1	0	1	0	7	0.636364			2
		2021/22	HCIV	1	1	1	1	1	1	0	1	0	1	0	8	0.727273			1
	Namwiwa HCIII	2017/18	HCIII	0	0	0	0	0	0	0	1	0	0	0	1	0.0909091	0.484848		2
		2018/19	HCIII	0	0	0	0	0	0	0	1	0	0	0	1	0.0909091		0.30303	2
		2019/2020	HCIII	1	1	1	1	0	0	0	1	0	0	1	6	0.545455		0.363636	2
		2020/21	HCIII	1	1	1	1	0	0	0	1	0	1	1	7	0.636364		0.454545	2
		2021/22	HCIII	1	1	1	1	1	0	0	1	0	1	1	8	0.727273		0.727273	1
	Buyengo HCIII	2017/18	HCIII	1	1	1	1	1	0	0	1	0	0	0	6	0.545455		0.757576	2
		2018/19	HCIII	0	0	0	0	0	0	0	1	0	0	0	1	0.0909091			2
		2019/2020	HCIII	0	0	0	0	0	1	0	1	0	0	1	3	0.272727			2
		2020/21	HCIII	1	1	1	1	1	1	0	1	0	1	1	9	0.818182			1
		2021/22	HCIII	1	1	1	0	1	1	1	1	0	1	1	9	0.818182			1
	Namasagali HCIII	2017/18	HCIII	1	1	1	0	0	0	0	0	0	0	0	3	0.272727			2
		2018/19	HCIII	1	1	1	0	0	0	0	1	0	0	0	4	0.363636			2
		2019/2020	HCIII	1	1	1	1	0	0	1	1	0	0	0	6	0.545455			2
		2020/21	HCIII	1	1	1	1	0	0	1	1	0	1	1	8	0.727273			1
		2021/22	HCIII	1	1	1	1	0	0	1	1	0	1	1	8	0.727273			1
	Kitanaba HCII	2017/18	HCII	1	1	1	0	0	0	0	0	0	0	0	3	0.272727			2
		2018/19	HCII	1	1	1	0	0	1	0	0	0	0	0	4	0.363636			2
		2019/2020	HCII	1	1	1	0	0	1	0	1	0	0	0	5	0.454545			2
		2020/21	HCII	1	1	1	0	0	1	0	1	0	0	1	6	0.545455			2
		2021/22	HCII	1	1	1	0	0	1	0	1	0	0	1	6	0.545455			2
	Nawangoma HCII	2017/18	HCII	1	1	1	1	0	0	0	0	0	0	0	4	0.363636			2
		2018/19	HCII	1	1	1	1	0	0	0	0	0	0	1	5	0.454545			2
		2019/2020	HCII	1	1	1	1	0	1	0	0	0	0	1	6	0.545455			2
		2020/21	HCII	1	1	1	1	0	1	0	0	0	0	1	6	0.545455			2
		2021/22	HCII	1	1	1	1	0	1	0	0	0	0	0	5	0.454545			2
	Bukwaya HCII	2017/18	HCII	0	0	0	0	0	0	0	1	0	0	0	1	0.0909091			2
		2018/19	HCII	1	1	1	0	0	0	0	1	0	0	0	4	0.363636			2
		2019/2020	HCII	1	1	1	1	0	0	0	1	0	0	1	6	0.545455			2
		2020/21	HCII	1	1	1	0	0	0	0	1	0	0	1	5	0.454545			2
		2021/22	HCII	1	1	1	1	0	0	0	0	0	0	0	4	0.363636			2
	Itanda HCII	2017/18	HCII	1	1	1	0	0	0	0	1	0	0	1	5	0.454545			2
		2018/19	HCII	1	1	1	0	0	0	0	1	0	0	1	5	0.454545			2
		2019/2020	HCII	1	1	1	0	0	0	0	1	0	0	0	4	0.363636			2
		2020/21	HCII	1	1	1	1	0	0	0	1	0	0	1	6	0.545455			2
		2021/22	HCII	1	1	1	0	0	0	0	1	0	0	1	5	0.454545			2
	Buzaaya HCII	2017/18	HCII	1	1	1	0	0	0	0	0	0	0	0	3	0.272727			2
		2018/19	HCII	1	1	1	0	0	0	0	0	0	0	0	3	0.272727			2
		2019/2020	HCII	1	1	1	0	0	0	0	0	0	0	0	3	0.272727			2
		2020/21	HCII	1	1	1	1	1	0	0	0	0	0	0	5	0.454545			2
		2021/22	HCII	1	1	1	0	0	0	0	0	0	0	0	3	0.272727			2
	Kasokwe HCII	2017/18	HCII	0	0	1	1	0	0	0	1	0	0	1	4	0.363636			2
		2018/19	HCII	1	0	1	1	0	0	0	0	0	0	1	4	0.363636			2
		2019/2020	HCII	1	0	1	1	0	1	0	0	0	0	0	4	0.363636			2
		2020/21	HCII	1	1	1	1	0	1	0	1	0	0	1	7	0.636364			2
		2021/22	HCII	1	1	1	1	0	1	0	1	0	0	1	7	0.636364			2
	Nansololo HCII	2017/18	HCII	1	1	1	0	0	0	0	1	0	0	0	4	0.363636			2
		2018/19	HCII	1	1	1	0	0	0	0	1	0	0	1	5	0.454545			2
		2019/2020	HCII	1	1	1	1	0	1	0	1	0	0	1	7	0.636364			2
		2020/21	HCII	1	1	1	1	0	1	0	1	0	0	1	7	0.636364			2
		2021/22	HCII	1	1	1	0	0	1	0	1	0	0	1	6	0.545455			2
	Wakitaka HCII	2017/18	HCII	1	1	1	0	0	0	0	1	0	0	0	4	0.363636			2
		2018/19	HCII	1	1	1	0	0	1	0	1	0	0	0	5	0.454545			2
		2019/2020	HCII	1	1	1	1	1	1	0	1	0	0	0	7	0.636364			2
		2020/21	HCII	1	1	1	0	0	1	0	1	0	0	0	5	0.454545			2
		2021/22	HCII	1	1	1	0	0	1	0	1	0	0	0	5	0.454545			2
													0
				54	52	55	28	8	22	4	40	0		27
